# Supplementary material for: Synthesis and Characterization of a Novel Composite Scaffold Based on Hyaluronic Acid and Equine Type I Collagen
Source: Pharmaceutics. 2022 Aug 23;14(9):1752. doi: 10.3390/pharmaceutics14091752 (PMC9505875; doi:10.3390/pharmaceutics14091752)
Supplement: Supplementary file 1 [file pharmaceutics-14-01752-s001.zip]

Archive with 1 entries (1 files):
- pharmaceutics-1799336-supplementary.pdf
